# Supplementary material for: Immunogenicity and protective efficacy of inactivated SARS-CoV-2 vaccine candidate, BBV152 in rhesus macaques
Source: Nat Commun. 2021 Mar 2;12:1386. doi: 10.1038/s41467-021-21639-w (PMC7925524; doi:10.1038/s41467-021-21639-w)
Supplement: Supplementary file 3 — Source Data [file 41467_2021_21639_MOESM3_ESM.xlsx]

## Sheet: Figure 1a flowchart
Figure 1A

## Sheet: Figure1b IgG Pre 
		PBS					6μg+Adjuvant-A					3μg+Adjuvant-B					6μg+Adjuvant-B
Figure 1b	0	0.171	0.072	0.065	0.079	0.096	0.08	0.098	0.09	0.096	0.122	0.08	0.06	0.09	0.08	0.18	0.07	0.069	0.124	0.109	0.07
	12	0.069	0.076	0.137	0.096	0.098	0.142	0.296	0.117	0.09	0.11	0.19	0.13	0.1	0.16	0.14	0.074	0.12	0.083	0.095	0.355
	19	0.071	0.073	0.094	0.112	0.092	0.918	1.19	0.645	0.173	0.215	1.93	0.69	0.45	0.91	0.15	0.485	0.555	0.359	0.235	1.013
	26	0.071	0.069	0.085	0.074	0.083	1.485	1.11	1.365	0.394	0.397	2.46	1.71	1.04	1.81	0.35	0.757	0.753	0.514	0.387	1.002

## Sheet: Figure 1c IgG Post
		PBS					6μg+Adjuvant-A					3μg+Adjuvant-B					6μg+Adjuvant-B
Figure 1c	0	0.086	0.089	0.097	0.104	0.121	1.124	1.246	1.559	0.27	0.419	2.68	1.59	1.01	1.94	0.49	0.463	0.574	0.491	0.182	0.815
	1	0.087	0.089	0.1	0.101	0.124	1.268	0.905	1.1	0.358	0.413	2.11	1.25	0.87	1.73	0.43	0.505	0.592	0.523	0.209	0.797
	3	0.086	0.083	0.116	0.1	0.111	1.243	1.047	1.484	0.357	0.601	2.14	1.23	0.85	1.63	0.38	0.445	0.546	0.541	0.181	0.682
	5	0.17	0.238	0.212	0.246	0.187	1.708	1.523	1.741	0.577	1.511	2.59	2.48	1.5	2.26	1.03	0.582	0.718	1.109	0.367	0.92
	7	0.09	0.12	0.11	0.1	0.11	2.837	4	3.005	1.674	3.344	4	3.4	3.34	3.28	2.7	1.045	1.251	1.947	1.354	2.403

## Sheet: Figure 1d IgG titre
		PBS					6μg+Adjuvant-A					3μg+Adjuvant-B					6μg+Adjuvant-B
Figure 1d	0	1	1	1	1	1	1600	1600	1600	100	100	6400	1600	1600	6400	400	400	1600	400	1	400
	7	1	1	1	1	1	1600	6400	6400	1600	6400	25600	25600	1600	25600	6400	400	1600	6400	1600	1600

## Sheet: Figure 1e IgG RBD titre
		PBS					6μg+Adjuvant-A					3μg+Adjuvant-B					6μg+Adjuvant-B
Figure 1e	0	1	1	1	1	1	400	400	400	400	400	6400	1600	1600	1600	1600	400	400	1600	400	1600
	7	1	1	1	1	1	400	400	400	400	400	1600	1600	1600	1600	1600	1600	400	1600	1600	400

## Sheet: Figure 1f IgG N titre
		PBS					6μg+Adjuvant-A					3μg+Adjuvant-B					6μg+Adjuvant-B
Figure 1f	0	1	1	1	1	1	400	400	400	100	100	1600	400	400	1600	100	400	400	400	100	400
	7	1	1	1	1	1	1600	1600	1600	400	6400	6400	6400	1600	6400	6400	1600	1600	6400	1600	1600

## Sheet: Figure 2a Nab Pre
		PBS					6μg+Adjuvant-A					3μg+Adjuvant-B					6μg+Adjuvant-B
Figure 2a	0	0	0	0	0	0	0	0	0	0	0	0	0	0	0	0	0	0	0	0
	12	0	0	0	0		0	0	87.418	0	0	0.368	0.144	0	6.33	5.55	220.127	0	29.53	0
	19	0	0	0	0		0	384	472	208	351	1181.03	307.67	209.5	1338.76	341.05	1272.08	673.78	1276.46	575.38
	26	0	0	0	0		2230.76	2590	2533	2512	2610	4130	4574.5	1286	3940	3089	2077	1031	2017.37	1170

## Sheet: Figure 2b Nab Post
		PBS					6μg+Adjuvant-A					3μg+Adjuvant-B					6μg+Adjuvant-B
Figure 2b	0	0	0	0	0	0	2627	2838	2803	2693	2881	4257	4757	3609	4228	3323	2151	1648	2011.27	2125
	1	0	0	0	0	0	2971	2955	2903	2865	2932	4188	4801	3660	4644	3957	2488	2573.48	2169.16	2480.1
	3	0	0	0	0	0	2865	2944	2845	2763	2803	3480	4867	3826	4801	3929	2336	2716	1925.3	1856.94
	5	0	0	0	0	0	3094	3144	3211	3046	3299	4163	4873	3833	4927	4132	2370	2757	2610.22	2349.77
	7	0	0	0	0	0	3575	3752	3798	3815	3974	4391	5217	4119	5184	4448.17	2829	3011	3328.35	3403.02

## Sheet: Figure 2c Nab heterologous
		PBS					6μg+Adjuvant-A					3μg+Adjuvant-B					6μg+Adjuvant-B
Figure 2c	SARS COV-2-770	0	0	0	0	0	3575	3752	3798	3815	3974	4391.31	5217.5	4119.76	5184.66	4448.17	2829.32	3011	3328.35	3403.02
	SARS COV-2-Q-100	0	0	0	0	0	3073	2677	2521	3123	2768	2920	4519	3634	4327	3600	1067	2045	2679	2825
	SARS COV-2-Q-111	0	0	0	0	0	2366	2765	2895	2455	2768	2688	4164	3169	3239	3197	813	1839	2107	2163

## Sheet: Figure 3a g RNA NS
		PBS					6μg+Adjuvant-A					3μg+Adjuvant-B					6μg+Adjuvant-B
Figure 3a	1	18862621	3780766	9472173	11646498	8841672	436753	118897	19531	1	100472	189639	244128	244128	52022	253652	489885	13526	273827	8947	26124
	3	281153982	213443669	242267	329042	5803888	34942	14602	1	1	1	1	1	1	1	1	2783705	1	71745	1	1
	5	259543	186759	43293	19832	30679	1	1	1	1	1	1	1	1	1	1	163974	1	1	1	1
	7	55307	280187	68525	5784	7166	1	1	1	1	1	1	1	1	1	1	1	1	1	1	1

[truncated: 24 more sheets: Figure 3b gRNA TS, Figure 3c gRNA BAL, Figure 3d gRNA BAL lung lobes, Figure 4a sg RNA  NS, Figure 4b sg RNA TS, Figure 4c sg RNA BAL, Figure 4d sg RNA lung lobes, Figure 5a control, Figure 5b vaccinated, Figure 5c gRNA resp tract, Figure 5d gRNA Lung tissue, Figure 5e g RNA extra pul tissu, Suppl Figure 1 Clin score, Supp Figure 2 xray, Supp Figure 3 gating sta., Suppl Figure 4a Lymphocyte, Suppl Figure 4b CD3, Suppl Figure 4c CD 4, Suppl Figure 4d CD8, Suppl Figure 4e CD 20 …]
